# Supplementary material for: Nectary starch degradation affects nectar chemical composition, but not nectar sugars, in Arabidopsis thaliana
Source: Plant Physiol. 2025 Oct 15;199(3):kiaf515. doi: 10.1093/plphys/kiaf515 (PMC12608078; doi:10.1093/plphys/kiaf515)
Supplement: kiaf515_Supplementary_Data [file kiaf515_supplementary_data.zip]

Archive with 16 entries (14 files):
- PLPHYS-2025-0688R1_Supplementary Folder S1/
- PLPHYS-2025-0688R1_Supplementary Folder S1/pb7m24gw.fasta
- PLPHYS-2025-0688R1_Supplementary Folder S1/pcrc-glgc-tm.fasta
- PLPHYS-2025-0688R1_Supplementary Folder S1/pcrc_adg1_amirna_1.fasta
- PLPHYS-2025-0688R1_Supplementary Folder S1/pcrc_pdonr-p4-p1r.fasta
- PLPHYS-2025-0688R1_Supplementary Folder S1/pdonr221_adg1_amirna_1.fasta
- PLPHYS-2025-0688R1_Supplementary Folder S1/pdonr221_glgc-tm.fasta
- PLPHYS-2025-0688R1_Supplementary Folder S1/__MACOSX/
- PLPHYS-2025-0688R1_Supplementary Folder S1/__MACOSX/._pb7m24gw.fasta
- PLPHYS-2025-0688R1_Supplementary Folder S1/__MACOSX/._pcrc-glgc-tm.fasta
- PLPHYS-2025-0688R1_Supplementary Folder S1/__MACOSX/._pcrc_adg1_amirna_1.fasta
- PLPHYS-2025-0688R1_Supplementary Folder S1/__MACOSX/._pcrc_pdonr-p4-p1r.fasta
- PLPHYS-2025-0688R1_Supplementary Folder S1/__MACOSX/._pdonr221_adg1_amirna_1.fasta
- PLPHYS-2025-0688R1_Supplementary Folder S1/__MACOSX/._pdonr221_glgc-tm.fasta
- Supplementary Data Set S1 Solhaug et al., 2025.xlsx
- SupplementaryFigs_PP2024-RA-00830R1_R3.pdf
