# Supplementary material for: Nectary starch degradation affects nectar chemical composition, but not nectar sugars, in Arabidopsis thaliana
Source: Plant Physiol. 2025 Oct 15;199(3):kiaf515. doi: 10.1093/plphys/kiaf515 (PMC12608078; doi:10.1093/plphys/kiaf515)
Supplement: kiaf515_Supplementary_Data [file kiaf515_supplementary_data.zip › PLPHYS-2025-0688R1_Supplementary Folder S1/pcrc-glgc-tm.fasta]

>pCRC::GlgC-TM_APS1
ggtgcctggttgttcttgattttccatgccgcctcctttagccgctaaaattcatctactcatttattcatttgctcat
ttactctggtagctgcgcgatgtattcagatagcagctcggtaatggtcttgccttggcgtaccgcgtacatcttcagc
ttggtgtgatcctccgccggcaactgaaagttgacccgcttcatggctggcgtgtctgccaggctggccaacgttgcag
ccttgctgctgcgtgcgctcggacggccggcacttagcgtgtttgtgcttttgctcattttctctttacctcattaact
caaatgagttttgatttaatttcagcggccagcgcctggacctcgcgggcagcgtcgccctcgggttctgattcaagaa
cggttgtgccggcggcggcagtgcctgggtagctcacgcgctgcgtgatacgggactcaagaatgggcagctcgtaccc
ggccagcgcctcggcaacctcaccgccgatgcgcgtgcctttgatcgcccgcgacacgacaaaggccgcttgtagcctt
ccatccgtgacctcaatgcgctgcttaaccagctccaccaggtcggcggtggcccatatgtcgtaagggcttggctgca
ccggaatcagcacgaagtcggctgccttgatcgcggacacagccaagtccgccgcctggggcgctccgtcgatcactac
gaagtcgcgccggccgatggccttcacgtcgcggtcaatcgtcgggcggtcgatgccgacaacggttagcggttgatct
tcccgcacggccgcccaatcgcgggcactgccctggggatcggaatcgactaacagaacatcggccccggcgagttgca
gggcgcgggctagatgggttgcgatggtcgtcttgcctgacccgcctttctggttaagtacagcgataaccttcatgcg
ttccccttgcgtatttgtttatttactcatcgcatcatatacgcagcgaccgcatgacgcaagctgttttactcaaata
cacatcacctttttagacggcggcgctcggtttcttcagcggccaagctggccggccaggccgccagcttggcatcaga
caaaccggccaggatttcatgcagccgcacggttgagacgtgcgcgggcggctcgaacacgtacccggccgcgatcatc
tccgcctcgatctcttcggtaatgaaaaacggttcgtcctggccgtcctggtgcggtttcatgcttgttcctcttggcg
ttcattctcggcggccgccagggcgtcggcctcggtcaatgcgtcctcacggaaggcaccgcgccgcctggcctcggtg
ggcgtcacttcctcgctgcgctcaagtgcgcggtacagggtcgagcgatgcacgccaagcagtgcagccgcctctttca
cggtgcggccttcctggtcgatcagctcgcgggcgtgcgcgatctgtgccggggtgagggtagggcgggggccaaactt
cacgcctcgggccttggcggcctcgcgcccgctccgggtgcggtcgatgattagggaacgctcgaactcggcaatgccg
gcgaacacggtcaacaccatgcggccggccggcgtggtggtgtcggcccacggctctgccaggctacgcaggcccgcgc
cggcctcctggatgcgctcggcaatgtccagtaggtcgcgggtgctgcgggccaggcggtctagcctggtcactgtcac
aacgtcgccagggcgtaggtggtcaagcatcctggccagctccgggcggtcgcgcctggtgccggtgatcttctcggaa
aacagcttggtgcagccggccgcgtgcagttcggcccgttggttggtcaagtcctggtcgtcggtgctgacgcgggcat
agcccagcaggccagcggcggcgctcttgttcatggcgtaatgtctccggttctagtcgcaagtattctactttatgcg
actaaaacacgcgacaagaaaacgccaggaaaagggcagggcggcagcctgtcgcgtaacttaggacttgtgcgacatg
tcgttttcagaagacggctgcactgaacgtcagaagccgactgcactatagcagcggaggggttggatcaaagtacttt
gatcccgaggggaaccctgtggttggcatgcacatacaaatggacgaacggataaaccttttcacgcccttttaaatat
ccgttattctaataaacgctcttttctcttaggtttacccgccaatatatcctgtcaaacactgatagtttaaactgaa
ggcgggaaacgacaatctgatccaagctcaagctaagcttgagctccaactttgTATAGAAAAGTTGaaaatccctttg
tctattcgcagttgtaaagtttcttttaagtcttatttgctagcctttgtattcagcccacaagagtttagtaggatct
cttgtcataaaaagcccgatactgtacattatgattcattttcgtattgggacttaactcacaaagtacacataaaaag
tactcatttgtgatatttttagatttcattttacctgtcatatcggtattaacaacatttgagtattttgggcataatc
aaatttatgacaaccgatcgaggttaggaaaatttcttactaatatttaaaatatatagaagaaactatacctacacaa
aacaaacatgagaaaatgaaaatttagaatagaagaaaaataaaaataaacagataacttagtctaatcaaaaaccata
aagcaaaacgttaaatggaggcgtaagatcaataaagtttaatgtctagaataagagaactttcaaaactggtacgaga
aatatcaactattaaagcctacgttgtctaaattgaaaacacataagagaaagtgattaattaggaacaacaactaata
aataataaagacaagtcaaatcagaaagagagcgatagggtttccggaagaggaagagtagaagctgcgaatgagtaga
gactctacgtgtgatgtgaactgtgatacttcttagctttgtgtgtttctattaaactcaagtgggtttggtgaacttt
ccttttgactttttttcgtttcatttcaaattatagaatttcttgtttttctaattagggaaagaaaaaaagatcgctc
agggaagtttacagatgttgcacctccacttatttagattatgttgtaccactaaaacaccataatatatataatggtc
aattactttgtcaatctgagttttgaacaccgaaaccatgatatgtaaaagttcttaatgattcagtcacaaacataaa
aaatataaacgctcgtctcctcataaccggtaagctaattgattagttatcattcaatattaagtcgactaagccatga
taattaggcacaagaaaaatttagtacacgacaagaaaaagagggcatattttgagatatacatgacaaatagaaaaat
tattatatattaagtgtacgtaaagtagtggatgcatgaataatgggtagtattaaattgctagatagctagaggagag
ggtaaaggcaacgctttaaagagtcggagtaatgaagttatacgagcatggaaacctgactaaaccctaatttcttatt
agctctcttcccttttttggcaatcgtcccatctctcacagtcatagttgatagtccccaaccttttttaaaataaaca
taatttaatttcggtcacctttttaagatgcagatatagatatcgtctcattatttctagtccacgattaccctattac
gtacaactaattaatcttctattttcaactgatcatattctaaatttttcagttacacctctggtctaggatgtttcaa
gtcaaaatttgaaaatattcacatttgtctcttaatgccaatgatgagatttggtttagttttttttttttttttatga
tgcaattttctattgagaaaaatggatacataaataaaacttgaggataatttctcattgtccatagttaaagtttctt
agatgcaaattaaagtatcaataaaattttaaaattagatactatatcgatcagagactttgttattgttgattttgga
attagactaccgtacagtggtacaaaatatatgtttaaaagcatattaaataaaaatagttagttattcatgttttctt
cttgttttttttgtttttgtttttgttgttattaactaaagaaatccatgacttttattaatctatttatgtattagtt
ctaactttgagagcaaacttcaatgtatgtatatattggttctaacattgagaggaaaactctaatcaaataaaattgt
aagtaagctaaatatgtgtgtcgaagtaggaaatctaaggaaagtgaagaatgcaaaaaagttagtcactgaaagagac
gtgtgattgatcacttgtctccttccaatttccctgtgggggcagtgcatgcacaaaagatggaatccatcctatagct
cctcctttcttcactatcttttcaagtttctctttttgaatatattttttttaaattgattttgatttaactcaaagcc
cacacttcttaatccatcttctctataattagtatgccaacaaatatatatgcttgttctgtctcaaatttcaacaata
aagcgtgtatagctcccaaaaagctatgttgatgagttatcactctttttatggattggactaatagtttgtctcatgt
caaaatgattatacataactcagaatccagcagtatagagaacttaacttttatatatatgttaaccctcataacctca
aacagaaaatttgtagtgcagtgtagaaaacatccttaaacataaagtaaatcctttaacaaaaaaaataaatataagt
ggcaaatcaagagattctgcttttgagtccaatgtatgtatagttggatgttctgaagaagatccattgttttggttgt
ttctctacagttaaacgatttttatatttaacttattaatgcaattgagtgaaaatttcacgatgaagaaaaaagttgt
gaatcatgacaagttttgtcctcagttttgcagtgaaatcattttgcgtgaaaattttatgagagaaacaaaaaaaaaa
aaaactgatcaaaagatcaggaaaggaccattcttaatttataacatgtgggcaagtcaaggcttgctggcatcaaact
tgaataaatgtaatcatattcacaccatgtattgtttaatatataattttaatatcttaattggtcatctatttttgtc
tttttgcatcgcatatgtgtcataattaatatctgtacgatgtagaggctagtgaatataaagtgaaaacatagatata
tcgatcttaaaccaatggtatcttacaccatatgtatatgcttgtttgaaaatatttattctacgaaagtattaattgg
attgattgttttcactctcttgagtaattttggataagttaatagttattatttttattacacatgattaaggtgtatt
gttaattataaatcatatttatacgaagacatggttgaataatgtccaacacagcttattttagcaaaaactaatgtac
gaggagtgacatttagggtcttgatatttttgaagcaaaattaaatacgtctgcaagattttgcagagggaggcatgta
ctatatcatctgcaatagtagcaacatagataaaagtcataaacccctagatccggtccctttaatttaattcatatat
atgatttgacataaaattacttttgttaaaaagtttgtttttacattaaattcttctatcttttttctaaatatcagtt
taatatacatttgtaatttttcttgcaatccctagccagcttaatgatatcattttttttccttctttatatccagaga
aattttatgcggaaacgtagattaatatcatcgaacttgttgatccaatttgttttatcttttaaaacatttacagtga
ttacaaaatagaatatatagcaagtaaatatccaacgaaaacacataatgtctttaacaaaaaaaaagaacgaaaaaaa
aaagaaaacacataatgtcaccattagaaactcgtgtctacaccagaagtcattagtttaagatattcatttttttttt
ttttgataagatgatattaaatgttgttaaaataaacaataaaaatgcaattatggactgcatataCAAGTTTGTACAA
AAAAGCAGGCTACCATGGCGTCTGTATCTGCAATTGGAGTTCTCAAGGTACCTCCTGCTTCGACTTCCAATTCCACCGG
AAAAGCCACGGAGGCGGTTCCCACGAGGACTCTTTCTTTCTCCTCCTCTGTTACTTCATCCGACGACAAGATTTCACTC
AAATCCACCGTCTCCCGTCTTTGTAAATCTGTTGTTCGCAGGAATCCGATCATCGTCTCTCCCAAAGCCGTTAGTTTAG
AGAAGAACGATCACTTAATGTTGGCGCGCCAGCTGCCATTGAAATCTGTTGCCCTGATACTGGCGGGAGGACGTGGTAC
CCGCCTGAAGGATTTAACCAATAAGCGAGCAAAACCGGCCGTACACTTCGGCGGTAAGTTCCGCATTATCGACTTTGCG
CTGTCTAACTGCATCAACTCCGGGATCAAACGTATGGGCGTGATCACCCAGTACCAGTCCCACACTCTGGTGCAGCACA
TTCAGCGCGGCTGGTCATTCTTCAATGAAGAAATGAACGAGTTTGTCGATCTGCTGCCAGCACAGCAGAGAATGAAAGG
GGAAAACTGGTATCGCGGCACCGCAGATGCGGTCACCCAAAACCTCGACATTATCCGCCGTTATAAAGCGGAATACGTG
GTGATCCTGGCGGGCGACCATATCTACAAGCAAGACTACTCGCGTATGCTTATCGATCACGTCGAAAAAGGCGCACGTT
GCACCGTTGCTTGTATGCCAGTACCGATTGAAGAAGCCTCCGCATTTGGCGTTATGGCGGTTGATGAGAACGATAAAAT
TATCGAATTCGTTGAAAAACCTGCTAACCCGCCGTCAATGCCGAACGATCCGAGCAAATCTCTGGCGAGTATGGGTATC
TACGTCTTTGACGCCGACTATCTGTATGAACTGCTGGAAGAAGACGATCGCGATGAGAACTCCAGCCACGACTTTGGCA
AAGATTTGATTCCCAAGATCACCGAAGCCGGTCTGGCCTATGCGCACCCGTTCCCGCTCTCTTGCGTACAATCCGACCC
GGATGCCGAGCCGTACTGGCGCGATGTGGGTACGCTGGAAGCTTACTGGAAAGCGAACCTCGATCTGGCCTCTGTGGTG
GACGAACTGGATATGTACGATCGCAATTGGCCAATTCGCACCTACAATGAATCATTACCGCCAGCGAAATTCGTGCAGG
ATCGCTCCGGTAGCCACGGGATGACCCTTAACTCACTGGTTTCCGACGGTTGTGTGATCTCCGGTTCGGTGGTGGTGCA
GTCCGTTCTGTTCTCGCGCGTTCGCGTGAATTCATTCTGCAACATTGATTCCGCCGTATTGTTACCGGAAGTATGGGTA
GGTCGCTCGTGCCGTCTGCGCCGCTGCGTCATCGATCGTGCTTGTGTTATTCCGGAAGGCATGGTGATTGGTGAAAACG
CAGAGGAAGATGCACGTCGTTTCTATCGTTCAGAAGAAGGCATCGTGCTGGTAACGCGCGAAATGCTACGGAAGTTAGG
GCATAAACAGGAGCGATAAagtacacataatgctcctttgtttatttcttcatctttctaatgccctatcaataagttt
tctttatggctttttaagccccaataaatctactactagttgtaatgctgcttacgaaagagattacgaaatcatgttt
tcacaataccattgtctcttttgagaaaaaagaagaccctatgaatttcactaaatttatcttttgtagcttattatca
ataaaattaagtttcttcaagtttattataataataagtagttcaacattattcgttttaaagatgttaaaactataaa
attaaACCCAGCTTTCTTGTACAAAGTGgtgatatcccgcggccatggcggccgggagcatgcgacgtcgatctaactg
actagccgcggccatgctagagtccgcaaaaatcaccagtctctctctacaaatctatctctctctatttttctccaga
ataatgtgtgagtagttcccagataagggaattagggttcttatagggtttcgctcatgtgttgagcatataagaaacc
cttagtatgtatttgtatttgtaaaatacttctatcaataaaatttctaattcctaaaaccaaaatccagtgacctgca
ggcatgcgacgtcgggccctctagaggatccccgggtaccctcgaattatcatacatgagaattaagggagtcacgtta
tgacccccgccgatgacgcgggacaagccgttttacgtttggaactgacagaaccgcaacgttgaaggagccactgagc
cgcgggtttctggagtttaatgagctaagcacatacgtcagaaaccattattgcgcgttcaaaagtcgcctaaggtcac
tatcagctagcaaatatttcttgtcaaaaatgctccactgacgttccataaattcccctcggtatccaattagagtctc
atattcactctcaactcgatcgaggggatctaccatgagcccagaacgacgcccggccgacatccgccgtgccaccgag
gcggacatgccggcggtctgcaccatcgtcaaccactacatcgagacaagcacggtcaacttccgtaccgagccgcagg
aaccgcaggagtggacggacgacctcgtccgtctgcgggagcgctatccctggctcgtcgccgaggtggacggcgaggt
cgccggcatcgcctacgcgggtccctggaaggcacgcaacgcctacgactggacggccgagtcgaccgtgtacgtctcc
ccccgccaccagcggacgggactgggctccacgctctacacccacctgctgaagtccctggaggcacagggcttcaaga
gcgtggtcgctgtcatcgggctgcccaacgacccgagcgtgcgcatgcacgaggcgctcggatatgccccccgcggcat
gctgcgggcggccggcttcaagcacgggaactggcatgacgtgggtttctggcagctggacttcagcctgccggtgccg
ccccgtccggtcctgcccgtcaccgaaatctgatgacccctagagtcaagcagatcgttcaaacatttggcaataaagt
ttcttaagattgaatcctgttgccggtcttgcgatgattatcatataatttctgttgaattacgttaagcatgtaataa
ttaacatgtaatgcatgacgttatttatgagatgggtttttatgattagagtcccgcaattatacatttaatacgcgat
agaaaacaaaatatagcgcgcaaactaggataaattatcgcgcgcggtgtcatctactatgttactagatcgaccggca
tgcaagctgataattcaattcggcgttaattcagtacattaaaaacgtccgcaatgtgttattaagttgtctaagcgtc
aatttgtttacaccacaatatatcctgccaccagccagccaacagctccccgaccggcagctcggcacaaaatcaccac
tcgatacaggcagcccatcagtccgggacggcgtcagcgggagagccgttgtaaggcggcagactttgctcatgttacc
gatgctattcggaagaacggcaactaagctgccgggtttgaaacacggatgatctcgcggagggtagcatgttgattgt
aacgatgacagagcgttgctgcctgtgatcaattcgggcacgaacccagtggacataagcctcgttcggttcgtaagct
gtaatgcaagtagcgtaactgccgtcacgcaactggtccagaaccttgaccgaacgcagcggtggtaacggcgcagtgg
cggttttcatggcttcttgttatgacatgtttttttggggtacagtctatgcctcgggcatccaagcagcaagcgcgtt
acgccgtgggtcgatgtttgatgttatggagcagcaacgatgttacgcagcagggcagtcgccctaaaacaaagttaaa
catcatgggggaagcggtgatcgccgaagtatcgactcaactatcagaggtagttggcgtcatcgagcgccatctcgaa
ccgacgttgctggccgtacatttgtacggctccgcagtggatggcggcctgaagccacacagtgatattgatttgctgg
ttacggtgaccgtaaggcttgatgaaacaacgcggcgagctttgatcaacgaccttttggaaacttcggcttcccctgg
agagagcgagattctccgcgctgtagaagtcaccattgttgtgcacgacgacatcattccgtggcgttatccagctaag
cgcgaactgcaatttggagaatggcagcgcaatgacattcttgcaggtatcttcgagccagccacgatcgacattgatc
tggctatcttgctgacaaaagcaagagaacatagcgttgccttggtaggtccagcggcggaggaactctttgatccggt
tcctgaacaggatctatttgaggcgctaaatgaaaccttaacgctatggaactcgccgcccgactgggctggcgatgag
cgaaatgtagtgcttacgttgtcccgcatttggtacagcgcagtaaccggcaaaatcgcgccgaaggatgtcgctgccg
actgggcaatggagcgcctgccggcccagtatcagcccgtcatacttgaagctagacaggcttatcttggacaagaaga
agatcgcttggcctcgcgcgcagatcagttggaagaatttgtccactacgtgaaaggcgagatcaccaaggtagtcggc
aaataatgtctagctagaaattcgttcaagccgacgccgcttcgccggcgttaactcaagcgattagatgcactaagca
cataattgctcacagccaaactatcaggtcaagtctgcttttattatttttaagcgtgcataataagccctacacaaat
tgggagatatatcatgcatgaccaaaatcccttaacgtgagttttcgttccactgagcgtcagaccccgtagaaaagat
caaaggatcttcttgagatcctttttttctgcgcgtaatctgctgcttgcaaacaaaaaaaccaccgctaccagcggtg
gtttgtttgccggatcaagagctaccaactctttttccgaaggtaactggcttcagcagagcgcagataccaaatactg
tccttctagtgtagccgtagttaggccaccacttcaagaactctgtagcaccgcctacatacctcgctctgctaatcct
gttaccagtggctgctgccagtggcgataagtcgtgtcttaccgggttggactcaagacgatagttaccggataaggcg
cagcggtcgggctgaacggggggttcgtgcacacagcccagcttggagcgaacgacctacaccgaactgagatacctac
agcgtgagctatgagaaagcgccacgcttcccgaagggagaaaggcggacaggtatccggtaagcggcagggtcggaac
aggagagcgcacgagggagcttccagggggaaacgcctggtatctttatagtcctgtcgggtttcgccacctctgactt
gagcgtcgatttttgtgatgctcgtcaggggggcggagcctatggaaaaacgccagcaacgcggcctttttacggttcc
tggccttttgctggccttttgctcacatgttctttcctgcgttatcccctgattctgtggataaccgtattaccgcctt
tgagtgagctgataccgctcgccgcagccgaacgaccgagcgcagcgagtcagtgagcgaggaagcggaagagcgcctg
atgcggtattttctccttacgcatctgtgcggtatttcacaccgcatatggtgcactctcagtacaatctgctctgatg
ccgcatagttaagccagtatacactccgctatcgctacgtgactgggtcatggctgcgccccgacacccgccaacaccc
gctgacgcgccctgacgggcttgtctgctcccggcatccgcttacagacaagctgtgaccgtctccgggagctgcatgt
gtcagaggttttcaccgtcatcaccgaaacgcgcgaggcagggtgccttgatgtgggcgccggcggtcgagtggcgacg
gcgcggcttgtccgcgccctggtagattgcctggccgtaggccagccatttttgagcggccagcggccgcgataggccg
acgcgaagcggcggggcgtagggagcgcagcgaccgaagggtaggcgctttttgcagctcttcggctgtgcgctggcca
gacagttatgcacaggccaggcgggttttaagagttttaataagttttaaagagttttaggcggaaaaatcgccttttt
tctcttttatatcagtcacttacatgtgtgaccggttcccaatgtacggctttgggttcccaatgtacgggttccggtt
cccaatgtacggctttgggttcccaatgtacgtgctatccacaggaaagagaccttttcgacctttttcccctgctagg
gcaatttgccctagcatctgctccgtacattaggaaccggcggatgcttcgccctcgatcaggttgcggtagcgcatga
ctaggatcgggccagcctgccccgcctcctccttcaaatcgtactccggcaggtcatttgacccgatcagcttgcgcac
ggtgaaacagaacttcttgaactctccggcgctgccactgcgttcgtagatcgtcttgaacaaccatctggcttctgcc
ttgcctgcggcgcggcgtgccaggcggtagagaaaacggccgatgccgggatcgatcaaaaagtaatcggggtgaaccg
tcagcacgtccgggttcttgccttctgtgatctcgcggtacatccaatcagctagctcgatctcgatgtactccggccg
cccggtttcgctctttacgatcttgtagcggctaatcaaggcttcaccctcggataccgtcaccaggcggccgttcttg
gccttcttcgtacgctgcatggcaacgtgcgtggtgtttaaccgaatgcaggtttctaccaggtcgtctttctgctttc
cgccatcggctcgccggcagaacttgagtacgtccgcaacgtgtggacggaacacgcggccgggcttgtctcccttccc
ttcccggtatcggttcatggattcggttagatgggaaaccgccatcagtaccaggtcgtaatcccacacactggccatg
ccggccggccctgcggaaacctctacgtgcccgtctggaagctcgtagcggatcacctcgccagctcgtcggtcacgct
tcgacagacggaaaacggccacgtccatgatgctgcgactatcgcgggtgcccacgtcatagagcatcggaacgaaaaa
atctggttgctcgtcgcccttgggcggcttcctaatcgacggcgcaccggctgccggcggttgccgggattctttgcgg
attcgatcagcggccgcttgccacgattcaccggggcgtgcttctgcctcgatgcgttgccgctgggcggcctgcgcgg
ccttcaacttctccaccaggtcatcacccagcgccgcgccgatttgtaccgggccggatggtttgcgaccgtcacgccg
attcctcgggcttgggggttccagtgccattgcagggccggcagacaacccagccgcttacgcctggccaaccgcccgt
tcctccacacatggggcattccacggcgtc
