# Supplementary material for: Nectary starch degradation affects nectar chemical composition, but not nectar sugars, in Arabidopsis thaliana
Source: Plant Physiol. 2025 Oct 15;199(3):kiaf515. doi: 10.1093/plphys/kiaf515 (PMC12608078; doi:10.1093/plphys/kiaf515)
Supplement: kiaf515_Supplementary_Data [file kiaf515_supplementary_data.zip › PLPHYS-2025-0688R1_Supplementary Folder S1/pcrc_pdonr-p4-p1r.fasta]

>pCRC_pDONR-P4-P1r
TGCCATCCTATGGAACTGCCTCGGTGAGTTTTCTCCTTCATTACAGAAACGGCTTTTTCAAAAATATGGTATTGATAAT
CCTGATATGAATAAATTGCAGTTTCATTTGATGCTCGATGAGTTTTTCTAATCAGAATTGGTTAATTGGTTGTAACACT
GGCAGAGCATTACGCTGACTTGACGGGACGGCGCAAGCTCATGACCAAAATCCCTTAACGTGAGTTACGCGTCGTTCCA
CTGAGCGTCAGACCCCGTAGAAAAGATCAAAGGATCTTCTTGAGATCCTTTTTTTCTGCGCGTAATCTGCTGCTTGCAA
ACAAAAAAACCACCGCTACCAGCGGTGGTTTGTTTGCCGGATCAAGAGCTACCAACTCTTTTTCCGAAGGTAACTGGCT
TCAGCAGAGCGCAGATACCAAATACTGTCCTTCTAGTGTAGCCGTAGTTAGGCCACCACTTCAAGAACTCTGTAGCACC
GCCTACATACCTCGCTCTGCTAATCCTGTTACCAGTGGCTGCTGCCAGTGGCGATAAGTCGTGTCTTACCGGGTTGGAC
TCAAGACGATAGTTACCGGATAAGGCGCAGCGGTCGGGCTGAACGGGGGGTTCGTGCACACAGCCCAGCTTGGAGCGAA
CGACCTACACCGAACTGAGATACCTACAGCGTGAGCATTGAGAAAGCGCCACGCTTCCCGAAGGGAGAAAGGCGGACAG
GTATCCGGTAAGCGGCAGGGTCGGAACAGGAGAGCGCACGAGGGAGCTTCCAGGGGGAAACGCCTGGTATCTTTATAGT
CCTGTCGGGTTTCGCCACCTCTGACTTGAGCGTCGATTTTTGTGATGCTCGTCAGGGGGGCGGAGCCTATGGAAAAACG
CCAGCAACGCGGCCTTTTTACGGTTCCTGGCCTTTTGCTGGCCTTTTGCTCACATGTTCTTTCCTGCGTTATCCCCTGA
TTCTGTGGATAACCGTATTACCGCCTTTGAGTGAGCTGATACCGCTCGCCGCAGCCGAACGACCGAGCGCAGCGAGTCA
GTGAGCGAGGAAGCGGAAGAGCGCCCAATACGCAAACCGCCTCTCCCCGCGCGTTGGCCGATTCATTAATGCAGCTGGC
ACGACAGGTTTCCCGACTGGAAAGCGGGCAGTGAGCGCAACGCAATTAATACGCGTACCGCTAGCCAGGAAGAGTTTGT
AGAAACGCAAAAAGGCCATCCGTCAGGATGGCCTTCTGCTTAGTTTGATGCCTGGCAGTTTATGGCGGGCGTCCTGCCC
GCCACCCTCCGGGCCGTTGCTTCACAACGTTCAAATCCGCTCCCGGCGGATTTGTCCTACTCAGGAGAGCGTTCACCGA
CAAACAACAGATAAAACGAAAGGCCCAGTCTTCCGACTGAGCCTTTCGTTTTATTTGATGCCTGGCAGTTCCCTACTCT
CGCGTTAACGCTAGCATGGATGTTTTCCCAGTCACGACGTTGTAAAACGACGGCCAGTCTTAAGCTCGGGCCCGCGTTA
ACGCTACCATGGAGCTCCAAATAATGATTTTATTTTGACTGATAGTGACCTGTTCGTTGCAACAAATTGATAAGCAATG
CTTTTTTATAATGCCAACTTTGTATAGAAAAGTTGaaaatccctttgtctattcgcagttgtaaagtttcttttaagtc
ttatttgctagcctttgtattcagcccacaagagtttagtaggatctcttgtcataaaaagcccgatactgtacattat
gattcattttcgtattgggacttaactcacaaagtacacataaaaagtactcatttgtgatatttttagatttcatttt
acctgtcatatcggtattaacaacatttgagtattttgggcataatcaaatttatgacaaccgatcgaggttaggaaaa
tttcttactaatatttaaaatatatagaagaaactatacctacacaaaacaaacatgagaaaatgaaaatttagaatag
aagaaaaataaaaataaacagataacttagtctaatcaaaaaccataaagcaaaacgttaaatggaggcgtaagatcaa
taaagtttaatgtctagaataagagaactttcaaaactggtacgagaaatatcaactattaaagcctacgttgtctaaa
ttgaaaacacataagagaaagtgattaattaggaacaacaactaataaataataaagacaagtcaaatcagaaagagag
cgatagggtttccggaagaggaagagtagaagctgcgaatgagtagagactctacgtgtgatgtgaactgtgatacttc
ttagctttgtgtgtttctattaaactcaagtgggtttggtgaactttccttttgactttttttcgtttcatttcaaatt
atagaatttcttgtttttctaattagggaaagaaaaaaagatcgctcagggaagtttacagatgttgcacctccactta
tttagattatgttgtaccactaaaacaccataatatatataatggtcaattactttgtcaatctgagttttgaacaccg
aaaccatgatatgtaaaagttcttaatgattcagtcacaaacataaaaaatataaacgctcgtctcctcataaccggta
agctaattgattagttatcattcaatattaagtcgactaagccatgataattaggcacaagaaaaatttagtacacgac
aagaaaaagagggcatattttgagatatacatgacaaatagaaaaattattatatattaagtgtacgtaaagtagtgga
tgcatgaataatgggtagtattaaattgctagatagctagaggagagggtaaaggcaacgctttaaagagtcggagtaa
tgaagttatacgagcatggaaacctgactaaaccctaatttcttattagctctcttcccttttttggcaatcgtcccat
ctctcacagtcatagttgatagtccccaaccttttttaaaataaacataatttaatttcggtcacctttttaagatgca
gatatagatatcgtctcattatttctagtccacgattaccctattacgtacaactaattaatcttctattttcaactga
tcatattctaaatttttcagttacacctctggtctaggatgtttcaagtcaaaatttgaaaatattcacatttgtctct
taatgccaatgatgagatttggtttagttttttttttttttttatgatgcaattttctattgagaaaaatggatacata
aataaaacttgaggataatttctcattgtccatagttaaagtttcttagatgcaaattaaagtatcaataaaattttaa
aattagatactatatcgatcagagactttgttattgttgattttggaattagactaccgtacagtggtacaaaatatat
gtttaaaagcatattaaataaaaatagttagttattcatgttttcttcttgttttttttgtttttgtttttgttgttat
taactaaagaaatccatgacttttattaatctatttatgtattagttctaactttgagagcaaacttcaatgtatgtat
atattggttctaacattgagaggaaaactctaatcaaataaaattgtaagtaagctaaatatgtgtgtcgaagtaggaa
atctaaggaaagtgaagaatgcaaaaaagttagtcactgaaagagacgtgtgattgatcacttgtctccttccaatttc
cctgtgggggcagtgcatgcacaaaagatggaatccatcctatagctcctcctttcttcactatcttttcaagtttctc
tttttgaatatattttttttaaattgattttgatttaactcaaagcccacacttcttaatccatcttctctataattag
tatgccaacaaatatatatgcttgttctgtctcaaatttcaacaataaagcgtgtatagctcccaaaaagctatgttga
tgagttatcactctttttatggattggactaatagtttgtctcatgtcaaaatgattatacataactcagaatccagca
gtatagagaacttaacttttatatatatgttaaccctcataacctcaaacagaaaatttgtagtgcagtgtagaaaaca
tccttaaacataaagtaaatcctttaacaaaaaaaataaatataagtggcaaatcaagagattctgcttttgagtccaa
tgtatgtatagttggatgttctgaagaagatccattgttttggttgtttctctacagttaaacgatttttatatttaac
ttattaatgcaattgagtgaaaatttcacgatgaagaaaaaagttgtgaatcatgacaagttttgtcctcagttttgca
gtgaaatcattttgcgtgaaaattttatgagagaaacaaaaaaaaaaaaaactgatcaaaagatcaggaaaggaccatt
cttaatttataacatgtgggcaagtcaaggcttgctggcatcaaacttgaataaatgtaatcatattcacaccatgtat
tgtttaatatataattttaatatcttaattggtcatctatttttgtctttttgcatcgcatatgtgtcataattaatat
ctgtacgatgtagaggctagtgaatataaagtgaaaacatagatatatcgatcttaaaccaatggtatcttacaccata
tgtatatgcttgtttgaaaatatttattctacgaaagtattaattggattgattgttttcactctcttgagtaattttg
gataagttaatagttattatttttattacacatgattaaggtgtattgttaattataaatcatatttatacgaagacat
ggttgaataatgtccaacacagcttattttagcaaaaactaatgtacgaggagtgacatttagggtcttgatatttttg
aagcaaaattaaatacgtctgcaagattttgcagagggaggcatgtactatatcatctgcaatagtagcaacatagata
aaagtcataaacccctagatccggtccctttaatttaattcatatatatgatttgacataaaattacttttgttaaaaa
gtttgtttttacattaaattcttctatcttttttctaaatatcagtttaatatacatttgtaatttttcttgcaatccc
tagccagcttaatgatatcattttttttccttctttatatccagagaaattttatgcggaaacgtagattaatatcatc
gaacttgttgatccaatttgttttatcttttaaaacatttacagtgattacaaaatagaatatatagcaagtaaatatc
caacgaaaacacataatgtctttaacaaaaaaaaagaacgaaaaaaaaaagaaaacacataatgtcaccattagaaact
cgtgtctacaccagaagtcattagtttaagatattcattttttttttttttgataagatgatattaaatgttgttaaaa
taaacaataaaaatgcaattatggactgcatataCAAGTTTGTACAAAAAAGTTGAACGAGAAACGTAAAATGATATAA
ATATCAATATATTAAATTAGATTTTGCATAAAAAACAGACTACATAATACTGTAAAACACAACATATGCAGTCACTATG
AATCAACTACTTAGATGGTATTAGTGACCTGTAGAATTCGAGCTCTAGAGCTGCAGGGCGGCCGCGATATCCCCTATAG
TGAGTCGTATTACATGGTCATAGCTGTTTCCTGGCAGCTCTGGCCCGTGTCTCAAAATCTCTGATGTTACATTGCACAA
GATAAAAATATATCATCATGAACAATAAAACTGTCTGCTTACATAAACAGTAATACAAGGGGTGTTATGAGCCATATTC
AACGGGAAACGTCGAGGCCGCGATTAAATTCCAACATGGATGCTGATTTATATGGGTATAAATGGGCTCGCGATAATGT
CGGGCAATCAGGTGCGACAATCTATCGCTTGTATGGGAAGCCCGATGCGCCAGAGTTGTTTCTGAAACATGGCAAAGGT
AGCGTTGCCAATGATGTTACAGATGAGATGGTCAGACTAAACTGGCTGACGGAATTTATGCCTCTTCCGACCATCAAGC
ATTTTATCCGTACTCCTGATGATGCATGGTTACTCACCACTGCGATCCCCGGAAAAACAGCATTCCAGGTATTAGAAGA
ATATCCTGATTCAGGTGAAAATATTGTTGATGCGCTGGCAGTGTTCCTGCGCCGGTTGCATTCGATTCCTGTTTGTAAT
TGTCCTTTTAACAGCGATCGCGTATTTCGTCTCGCTCAGGCGCAATCACGAATGAATAACGGTTTGGTTGATGCGAGTG
ATTTTGATGACGAGCGTAATGGCTGGCCTGTTGAACAAGTCTGGAAAGAAATGCATAAACTTTTGCCATTCTCACCGGA
TTCAGTCGTCACTCATGGTGATTTCTCACTTGATAACCTTATTTTTGACGAGGGGAAATTAATAGGTTGTATTGATGTT
GGACGAGTCGGAATCGCAGACCGATACCAGGATCT
