# Supplementary material for: Nectary starch degradation affects nectar chemical composition, but not nectar sugars, in Arabidopsis thaliana
Source: Plant Physiol. 2025 Oct 15;199(3):kiaf515. doi: 10.1093/plphys/kiaf515 (PMC12608078; doi:10.1093/plphys/kiaf515)
Supplement: kiaf515_Supplementary_Data [file kiaf515_supplementary_data.zip › PLPHYS-2025-0688R1_Supplementary Folder S1/pdonr221_glgc-tm.fasta]

>pDONR221_GlgC-TM_APS1
GTCGGAATCGCAGACCGATACCAGGATCTTGCCATCCTATGGAACTGCCTCGGTGAGTTTTCTCCTTCATTACAGAAAC
GGCTTTTTCAAAAATATGGTATTGATAATCCTGATATGAATAAATTGCAGTTTCATTTGATGCTCGATGAGTTTTTCTA
ATCAGAATTGGTTAATTGGTTGTAACACTGGCAGAGCATTACGCTGACTTGACGGGACGGCGCAAGCTCATGACCAAAA
TCCCTTAACGTGAGTTACGCGTCGTTCCACTGAGCGTCAGACCCCGTAGAAAAGATCAAAGGATCTTCTTGAGATCCTT
TTTTTCTGCGCGTAATCTGCTGCTTGCAAACAAAAAAACCACCGCTACCAGCGGTGGTTTGTTTGCCGGATCAAGAGCT
ACCAACTCTTTTTCCGAAGGTAACTGGCTTCAGCAGAGCGCAGATACCAAATACTGTTCTTCTAGTGTAGCCGTAGTTA
GGCCACCACTTCAAGAACTCTGTAGCACCGCCTACATACCTCGCTCTGCTAATCCTGTTACCAGTGGCTGCTGCCAGTG
GCGATAAGTCGTGTCTTACCGGGTTGGACTCAAGACGATAGTTACCGGATAAGGCGCAGCGGTCGGGCTGAACGGGGGG
TTCGTGCACACAGCCCAGCTTGGAGCGAACGACCTACACCGAACTGAGATACCTACAGCGTGAGCTATGAGAAAGCGCC
ACGCTTCCCGAAGGGAGAAAGGCGGACAGGTATCCGGTAAGCGGCAGGGTCGGAACAGGAGAGCGCACGAGGGAGCTTC
CAGGGGGAAACGCCTGGTATCTTTATAGTCCTGTCGGGTTTCGCCACCTCTGACTTGAGCGTCGATTTTTGTGATGCTC
GTCAGGGGGGCGGAGCCTATGGAAAAACGCCAGCAACGCGGCCTTTTTACGGTTCCTGGCCTTTTGCTGGCCTTTTGCT
CACATGTTCTTTCCTGCGTTATCCCCTGATTCTGTGGATAACCGTATTACCGCCTTTGAGTGAGCTGATACCGCTCGCC
GCAGCCGAACGACCGAGCGCAGCGAGTCAGTGAGCGAGGAAGCGGAAGAGCGCCCAATACGCAAACCGCCTCTCCCCGC
GCGTTGGCCGATTCATTAATGCAGCTGGCACGACAGGTTTCCCGACTGGAAAGCGGGCAGTGAGCGCAACGCAATTAAT
ACGCGTACCGCTAGCCAGGAAGAGTTTGTAGAAACGCAAAAAGGCCATCCGTCAGGATGGCCTTCTGCTTAGTTTGATG
CCTGGCAGTTTATGGCGGGCGTCCTGCCCGCCACCCTCCGGGCCGTTGCTTCACAACGTTCAAATCCGCTCCCGGCGGA
TTTGTCCTACTCAGGAGAGCGTTCACCGACAAACAACAGATAAAACGAAAGGCCCAGTCTTCCGACTGAGCCTTTCGTT
TTATTTGATGCCTGGCAGTTCCCTACTCTCGCGTTAACGCTAGCATGGATGTTTTCCCAGTCACGACGTTGTAAAACGA
CGGCCAGTCTTAAGCTCGGGCCCCAAATAATGATTTTATTTTGACTGATAGTGACCTGTTCGTTGCAACAAATTGATGA
GCAATGCTTTTTTATAATGCCAACTTTGTACAAAAAAGCAGGCTACCATGGCGTCTGTATCTGCAATTGGAGTTCTCAA
GGTACCTCCTGCTTCGACTTCCAATTCCACCGGAAAAGCCACGGAGGCGGTTCCCACGAGGACTCTTTCTTTCTCCTCC
TCTGTTACTTCATCCGACGACAAGATTTCACTCAAATCCACCGTCTCCCGTCTTTGTAAATCTGTTGTTCGCAGGAATC
CGATCATCGTCTCTCCCAAAGCCGTTAGTTTAGAGAAGAACGATCACTTAATGTTGGCGCGCCAGCTGCCATTGAAATC
TGTTGCCCTGATACTGGCGGGAGGACGTGGTACCCGCCTGAAGGATTTAACCAATAAGCGAGCAAAACCGGCCGTACAC
TTCGGCGGTAAGTTCCGCATTATCGACTTTGCGCTGTCTAACTGCATCAACTCCGGGATCAAACGTATGGGCGTGATCA
CCCAGTACCAGTCCCACACTCTGGTGCAGCACATTCAGCGCGGCTGGTCATTCTTCAATGAAGAAATGAACGAGTTTGT
CGATCTGCTGCCAGCACAGCAGAGAATGAAAGGGGAAAACTGGTATCGCGGCACCGCAGATGCGGTCACCCAAAACCTC
GACATTATCCGCCGTTATAAAGCGGAATACGTGGTGATCCTGGCGGGCGACCATATCTACAAGCAAGACTACTCGCGTA
TGCTTATCGATCACGTCGAAAAAGGCGCACGTTGCACCGTTGCTTGTATGCCAGTACCGATTGAAGAAGCCTCCGCATT
TGGCGTTATGGCGGTTGATGAGAACGATAAAATTATCGAATTCGTTGAAAAACCTGCTAACCCGCCGTCAATGCCGAAC
GATCCGAGCAAATCTCTGGCGAGTATGGGTATCTACGTCTTTGACGCCGACTATCTGTATGAACTGCTGGAAGAAGACG
ATCGCGATGAGAACTCCAGCCACGACTTTGGCAAAGATTTGATTCCCAAGATCACCGAAGCCGGTCTGGCCTATGCGCA
CCCGTTCCCGCTCTCTTGCGTACAATCCGACCCGGATGCCGAGCCGTACTGGCGCGATGTGGGTACGCTGGAAGCTTAC
TGGAAAGCGAACCTCGATCTGGCCTCTGTGGTGGACGAACTGGATATGTACGATCGCAATTGGCCAATTCGCACCTACA
ATGAATCATTACCGCCAGCGAAATTCGTGCAGGATCGCTCCGGTAGCCACGGGATGACCCTTAACTCACTGGTTTCCGA
CGGTTGTGTGATCTCCGGTTCGGTGGTGGTGCAGTCCGTTCTGTTCTCGCGCGTTCGCGTGAATTCATTCTGCAACATT
GATTCCGCCGTATTGTTACCGGAAGTATGGGTAGGTCGCTCGTGCCGTCTGCGCCGCTGCGTCATCGATCGTGCTTGTG
TTATTCCGGAAGGCATGGTGATTGGTGAAAACGCAGAGGAAGATGCACGTCGTTTCTATCGTTCAGAAGAAGGCATCGT
GCTGGTAACGCGCGAAATGCTACGGAAGTTAGGGCATAAACAGGAGCGATAAagtacacataatgctcctttgtttatt
tcttcatctttctaatgccctatcaataagttttctttatggctttttaagccccaataaatctactactagttgtaat
gctgcttacgaaagagattacgaaatcatgttttcacaataccattgtctcttttgagaaaaaagaagaccctatgaat
ttcactaaatttatcttttgtagcttattatcaataaaattaagtttcttcaagtttattataataataagtagttcaa
cattattcgttttaaagatgttaaaactataaaattaaACCCAGCTTTCTTGTACAAAGTTGGCATTATAAGAAAGCAT
TGCTTATCAATTTGTTGCAACGAACAGGTCACTATCAGTCAAAATAAAATCATTATTTGCCATCCAGCTGATATCCCCT
ATAGTGAGTCGTATTACATGGTCATAGCTGTTTCCTGGCAGCTCTGGCCCGTGTCTCAAAATCTCTGATGTTACATTGC
ACAAGATAAAAATATATCATCATGAACAATAAAACTGTCTGCTTACATAAACAGTAATACAAGGGGTGTTATGAGCCAT
ATTCAACGGGAAACGTCGAGGCCGCGATTAAATTCCAACATGGATGCTGATTTATATGGGTATAAATGGGCTCGCGATA
ATGTCGGGCAATCAGGTGCGACAATCTATCGCTTGTATGGGAAGCCCGATGCGCCAGAGTTGTTTCTGAAACATGGCAA
AGGTAGCGTTGCCAATGATGTTACAGATGAGATGGTCAGACTAAACTGGCTGACGGAATTTATGCCTCTTCCGACCATC
AAGCATTTTATCCGTACTCCTGATGATGCATGGTTACTCACCACTGCGATCCCCGGAAAAACAGCATTCCAGGTATTAG
AAGAATATCCTGATTCAGGTGAAAATATTGTTGATGCGCTGGCAGTGTTCCTGCGCCGGTTGCATTCGATTCCTGTTTG
TAATTGTCCTTTTAACAGCGATCGCGTATTTCGTCTCGCTCAGGCGCAATCACGAATGAATAACGGTTTGGTTGATGCG
AGTGATTTTGATGACGAGCGTAATGGCTGGCCTGTTGAACAAGTCTGGAAAGAAATGCATAAACTTTTGCCATTCTCAC
CGGATTCAGTCGTCACTCATGGTGATTTCTCACTTGATAACCTTATTTTTGACGAGGGGAAATTAATAGGTTGTATTGA
TGTTGGACGA
