# Supplementary material for: Nectary starch degradation affects nectar chemical composition, but not nectar sugars, in Arabidopsis thaliana
Source: Plant Physiol. 2025 Oct 15;199(3):kiaf515. doi: 10.1093/plphys/kiaf515 (PMC12608078; doi:10.1093/plphys/kiaf515)
Supplement: kiaf515_Supplementary_Data [file kiaf515_supplementary_data.zip › Supplementary Data Set S1 Solhaug et al., 2025.xlsx]

## Sheet: Sheet1
Supplementary File S1. Complete list of unique metabolites detected in Arabidopsis with untargeted LC-MS/MS. m/z = mass-to-charge ratio, Mode = measurement mode (positive or negative), RT = retention time, AVG = Average relative abundance. Statistics were conducted comparing the abundances of mutant and WT (2-sample t-test; N=8).					pCRC::ADG1-amiRNA
Name	Mode	m/z	RT [min]	WT AVG	#1 AVG	#2 AVG	#5 AVG	#1/WT	#2/WT	#5/WT	p-value (#1/WT)	p-value (#2/WT)	p-value (#5/WT)
TRYPTOPHAN	+	205.096	3.213	346093	219800	227462	232488	0.63509	0.657227	0.671748	0.155562	0.192375	0.182018
Trigonelline	+	138.054	3.617	5.99573e+07	4.98416e+07	4.65007e+07	6.80901e+07	0.831285	0.775563	1.13564	0.187703	0.0826613	0.432749
Tributyl phosphate	+	267.171	0.917	5.39607e+07	5.34074e+07	5.42834e+07	6.11267e+07	0.989746	1.00598	1.1328	0.929653	0.95561	0.413173
Tri(propylene glycol) butyl ether	+	249.205	0.954	4.04026e+06	3.75155e+06	4.39048e+06	4.95221e+06	0.928542	1.08668	1.22572	0.658211	0.603347	0.315061
SUCCINATE SEMIALDEHYDE	+	85.0286	3.455	2.62009e+06	2.86144e+06	759932	2.53598e+06	1.09212	0.290041	0.967901	0.552709	1.03036e-05	0.808336
Pyroglutamic acid	+	130.049	3.723	289520	313829	97911.8	353816	1.08396	0.338187	1.22208	0.757997	0.00808894	0.6158
Proline	+	116.07	3.794	2.6879e+07	1.96082e+07	1.91906e+07	2.78581e+07	0.729498	0.713962	1.03642	0.148549	0.131751	0.873477
PC O-18:1	+	522.354	2.504	463195	375565	400603	468923	0.810816	0.86487	1.01237	0.171609	0.412212	0.933012
Pantothenic acid	+	220.117	2.227	160730	149899	160317	173139	0.932613	0.99743	1.0772	0.640912	0.980694	0.535069
Palmitoyl ethanolamide	+	332.315	1.497	263408	214126	202252	240253	0.812907	0.767828	0.912093	0.23101	0.235503	0.580028
NP-016386	+	283.19	1.094	192297	208830	197754	246860	1.08598	1.02838	1.28374	0.680411	0.874783	0.491008
NP-008998	+	307.116	1.116	215160	124175	486864	297676	0.57713	2.2628	1.38351	0.568719	0.285622	0.686788
Nitrosoheptamethyleneimine	+	143.117	5.918	112300	78353.7	76845.3	1.55237e+06	0.69772	0.684287	13.8235	0.332462	0.325997	0.34498
N'-Hydroxy-4-pentylbenzenecarboximidamide	+	207.148	1.228	82607.4	54145.8	404471	315157	0.655459	4.8963	3.81512	0.108826	0.0944646	0.291797
N-α-L-Acetyl-arginine	+	217.129	4.175	149082	139922	109178	126235	0.938556	0.732332	0.846747	0.728963	0.141945	0.400226
N-Nitrosomethylethylamine (NMEA)	+	89.0712	1.52	1.22754e+08	1.47756e+08	1.1765e+08	1.1957e+08	1.20368	0.958425	0.974062	0.114178	0.757259	0.798455
N-Methyl-D-aspartic acid (NMDA)	+	148.06	3.661	2.20335e+06	1.64984e+06	897074	2.7108e+06	0.748787	0.407141	1.23031	0.34981	0.00672787	0.513209
L-threo-3-Phenylserine	+	182.081	2.029	3.42891e+06	1.97553e+06	2.41582e+06	2.25205e+06	0.576137	0.704545	0.656781	0.11218	0.274011	0.194508
L-Serine	+	106.05	4.135	360147	197076	245284	259781	0.54721	0.681065	0.72132	0.0660442	0.297852	0.244312
L-Pyroglutamic acid	+	130.05	4.078	1.78675e+06	1.84117e+06	802634	1.40474e+06	1.03046	0.449214	0.786199	0.924907	0.0182956	0.39938
Isoquinoline	+	130.065	0.944	1.7179e+06	2.03573e+06	2.02295e+06	1.17819e+06	1.18501	1.17757	0.685831	0.502864	0.723057	0.194774
Indole-3-acetamide	+	175.086	1.093	152299	100310	94561.5	134096	0.65864	0.620895	0.880484	0.0624931	0.0533892	0.555741
Dipropyleneglycol dibenzoate	+	360.179	0.904	168045	86987.4	359761	352300	0.517644	2.14087	2.09646	0.257851	0.30628	0.284568
Didecyldimethylammonium	+	326.377	3.013	6.89608e+06	5.15029e+06	1.81126e+06	1.55425e+06	0.746843	0.262651	0.225381	0.764391	0.294953	0.271352
D-Serine	+	106.05	4.199	256752	163654	144971	106561	0.637399	0.564632	0.415033	0.353778	0.300512	0.139118
D-(+)-Proline	+	116.07	3.685	2.63069e+07	1.94167e+07	1.85245e+07	2.7273e+07	0.738084	0.704167	1.03672	0.173612	0.132645	0.877229
CP 47,497-C6-Homolog	+	305.246	0.94	229916	177679	204527	218083	0.772798	0.889574	0.948533	0.513675	0.769819	0.873006
Cotinine	+	177.102	1.317	833749	667832	637676	676065	0.800999	0.76483	0.810873	0.434097	0.352404	0.43204
Citroflex 4	+	361.221	0.903	393080	520142	2.06111e+06	339666	1.32325	5.2435	0.864114	0.46174	0.312704	0.658407
Beta-Lactose	+	360.149	4.302	818231	878081	509193	776035	1.07315	0.62231	0.94843	0.45143	0.000271985	0.612584
ASPARAGINE	+	133.061	4.146	211508	168432	180629	164618	0.796339	0.854005	0.778307	0.433274	0.645474	0.344549
Adenosine	+	268.103	2.733	1.06745e+06	721167	764476	1.37466e+06	0.6756	0.716171	1.2878	0.263808	0.301433	0.449636
6-Methyl-4-(2-thienylmethyl)-2,3-dihydropyridazin-3-one	+	207.058	0.942	2.34735e+06	2.8976e+06	2.99517e+06	1.71047e+06	1.23441	1.27598	0.728682	0.458269	0.630221	0.274676
5'-S-Methyl-5'-thioadenosine	+	298.096	2.045	518158	436839	444366	592354	0.843061	0.857588	1.14319	0.101083	0.14793	0.372425
5'-DEOXYADENOSINE	+	252.108	2.491	179989	172382	150726	180127	0.957733	0.837417	1.00076	0.67296	0.127542	0.993831
5,7-Dihydroxy-2-(4-hydroxy-3-methoxyphenyl)-4-oxo-4H-chromen-3-yl 6-O-(6-deoxy-α-L-mannopyranosyl)hexopyranoside	+	625.174	2.818	454247	259950	340178	596667	0.572265	0.748884	1.31353	0.0713187	0.205213	0.428894
5-Hydroxy-1-(4-hydroxy-3-methoxyphenyl)-3-tetradecanone	+	351.252	0.984	1.80072e+06	1.46972e+06	1.42618e+06	1.78791e+06	0.816186	0.792005	0.992888	0.32246	0.307473	0.97344
5-Amino-1-methyl-2-piperidinone	+	129.102	1.307	1.20037e+08	1.06524e+08	1.18586e+08	1.1534e+08	0.887421	0.987912	0.960868	0.254586	0.902783	0.69136
5-(6-hydroxy-6-methyloctyl)-2,5-dihydrofuran-2-one	+	227.163	0.934	1.20799e+06	773938	786762	997856	0.64068	0.651296	0.826044	0.218587	0.253286	0.5685
4-Pyridoxic acid	+	184.06	0.619	122871	112586	99457.8	110130	0.916293	0.809448	0.896304	0.46857	0.0360991	0.267626
4-Imidazoleacrylic acid	+	139.05	1.205	4.24752e+07	2.01193e+07	2.50933e+07	2.83712e+07	0.473671	0.590776	0.667946	0.157214	0.271839	0.437025
4-(2,3-dihydro-1,4-benzodioxin-6-yl)butanoic acid	+	223.096	0.916	123518	150742	120132	528177	1.22041	0.972593	4.27612	0.810807	0.958995	0.119376
3-Pyridylacetic acid	+	138.054	1.449	736372	237722	319412	260788	0.322829	0.433764	0.354152	0.188722	0.279734	0.214408
3-Methoxyprostaglandin F1.alpha.	+	387.273	1.006	737379	802668	424813	629549	1.08854	0.576112	0.853766	0.691675	0.0500884	0.462793
3-Cyclohexyl-1,1-dimethylurea	+	171.149	1.041	8.75633e+06	7.88018e+06	8.02856e+06	8.53759e+06	0.89994	0.916886	0.975019	0.0585795	0.228909	0.762405
3-AMINO-4-HYDROXYBENZOATE	+	195.076	1.974	696072	230636	275497	343660	0.331339	0.395788	0.493713	0.0103862	0.0180268	0.0637459
2'-Deoxyadenosine	+	252.108	2.185	429146	418901	450172	464085	0.976127	1.04899	1.08141	0.585765	0.221964	0.139997
2,4,6-Triallyloxy-1,3,5-triazine	+	250.118	0.882	813936	868454	979104	907282	1.06698	1.20292	1.11468	0.702172	0.260733	0.547702
2-Mercaptoethanol	+	79.0215	1.512	1.42674e+06	1.29307e+06	1.18195e+06	1.66007e+06	0.906314	0.82843	1.16354	0.585851	0.358211	0.503962
2-Aminobenzothiazole	+	151.032	1.115	63707.3	63230.6	66588.5	73364.6	0.992516	1.04523	1.15159	0.962246	0.770395	0.312897
2-[(1S)-1-Hydroxyethyl]-4(1H)-quinazolinone	+	191.081	1.211	314375	280367	200171	196478	0.891822	0.636727	0.62498	0.781062	0.265015	0.237359
2-(benzylthio)-4-[2-(3-methylbenzo[b]thiophen-2-yl)vinyl]pyrimidine	+	375.097	3.471	1.02399e+07	1.01106e+07	7.86448e+06	1.01458e+07	0.987368	0.76802	0.990811	0.580312	7.84282e-07	0.681992
2-(3,5-dichlorophenyl)-6-methyl-2,3,4,5-tetrahydropyridazin-3-one	+	257.023	1.04	100751	216215	1.05025e+06	560366	2.14603	10.4242	5.56189	0.166392	0.149832	0.000768899
2-(1-{4-[(4-chlorophenyl)thio]-3-nitrophenyl}ethylidene)hydrazine-1-carboxamide	+	365.046	3.764	485331	553991	96148.9	491400	1.14147	0.19811	1.01251	0.405831	2.93499e-06	0.939674
11-Dehydro thromboxane B2	+	369.226	0.932	868921	783712	682815	920289	0.901936	0.785819	1.05912	0.431752	0.033369	0.597327
1,2-Dimethylimidazole	+	97.0761	1.536	6.00279e+08	7.16597e+08	5.44486e+08	5.57042e+08	1.19377	0.907056	0.927972	0.255918	0.623026	0.706436
(2-butyl-1H-imidazol-4-yl)methanol	+	155.117	1.216	724002	1.32444e+06	2.43965e+06	2.58273e+06	1.82933	3.36967	3.56729	0.0214245	0.00756201	1.61993e-05
(1R,2S,3R,4R)-3-(Isobutylamino)-4-(3-pyridinyl)-1,2-cyclopentanediol	+	251.175	1.043	46547.1	47305.7	51718.5	156762	1.0163	1.1111	3.36782	0.626545	0.453094	0.317637
(-)-Sulforaphane	+	178.035	1.096	3.27528e+06	2.75102e+06	1.67822e+06	3.4174e+06	0.839934	0.51239	1.04339	0.536485	0.047182	0.896578
Xylitol	-	151.061	3.147	54343.4	37875	11695.3	49369.1	0.696957	0.215211	0.908466	0.0270733	1.0854e-05	0.586087
XANTHINE	-	151.026	2.804	209758	121736	136720	152546	0.580366	0.651798	0.727251	0.100223	0.217114	0.342795
TRANS-CINNAMATE	-	147.045	1.075	151456	135648	97070.5	171363	0.895624	0.640915	1.13144	0.441417	0.0337086	0.411466
Thiodiglycolic acid	-	148.991	3.743	212034	243059	90055.2	149433	1.14632	0.424719	0.704758	0.311193	0.000879665	0.0740073
Taurine	-	124.007	3.119	155589	69944	66770.8	94349.3	0.449544	0.429149	0.606402	0.188075	0.162526	0.334604
Succinic anhydride	-	99.0086	0.784	362952	454236	233752	313484	1.2515	0.644029	0.863706	0.407435	0.066671	0.458311
STEARATE	-	283.264	0.956	2.94221e+08	2.63401e+08	2.6555e+08	2.75431e+08	0.895246	0.902553	0.936135	0.702905	0.738968	0.808226
Sibiricose A1	-	547.168	3.747	983154	1.18438e+06	298978	1.03357e+06	1.20467	0.304101	1.05128	0.0970301	3.76268e-08	0.584393
Salicylic acid	-	137.025	0.648	1.88027e+07	3.84625e+06	6.93735e+06	9.15248e+06	0.204559	0.368956	0.486765	0.000118524	0.00134795	0.00859554
Quercitrin	-	447.093	2.088	140369	112798	200623	222159	0.803581	1.42926	1.58269	0.235401	0.556053	0.0373308
Pyrogallol	-	125.024	3.751	6.3507e+06	6.63648e+06	3.1203e+06	5.27553e+06	1.045	0.491331	0.8307	0.682853	6.70657e-05	0.117568
Propyl gallate	-	211.061	1.978	1.67992e+06	3.38235e+06	1.79181e+06	1.222e+07	2.0134	1.06661	7.27417	0.0307876	0.795685	1.63297e-06
Phenylethyl alcohol	-	181.087	0.762	1.31824e+06	731239	257575	2.36847e+06	0.55471	0.195394	1.79669	0.0104112	1.93073e-05	0.124261
PANTOTHENATE	-	218.103	2.371	107810	99239.9	99020.8	127122	0.920507	0.918474	1.17913	0.495355	0.311372	0.337379
PALMITATE	-	255.233	0.967	1.80147e+08	1.64001e+08	1.68695e+08	1.75154e+08	0.910373	0.936432	0.972284	0.739109	0.823985	0.915252
OMEGA-HYDROXYDODECANOATE	-	431.337	1.068	586242	513678	511726	556099	0.876222	0.872891	0.948581	0.663142	0.644191	0.853606
OLEOYL-GLYCEROL	-	401.29	0.956	6.46416e+06	6.25004e+06	6.05608e+06	6.47933e+06	0.966875	0.936869	1.00235	0.879994	0.790713	0.991116
NP-019498	-	623.161	2.827	325737	180113	237388	406784	0.55294	0.728773	1.24881	0.05741	0.18777	0.478105
Nitrilotriacetic acid	-	190.035	2.515	889627	1.05374e+06	284981	911718	1.18447	0.320337	1.02483	0.102954	1.13675e-06	0.811526
Neohydroxyaspergillic Acid	-	239.14	0.74	272600	746847	2.21013e+06	1.97705e+06	2.73971	8.10758	7.25255	0.0138537	0.00472025	5.74661e-05
N-ACETYLNEURAMINATE	-	308.098	3.474	295270	315703	230533	356513	1.0692	0.780752	1.20741	0.707942	0.267899	0.273055
N-ACETYLGLYCINE	-	116.035	2.088	1.69871e+06	1.54651e+06	1.24115e+06	1.56724e+06	0.910405	0.730645	0.922607	0.510361	0.0165072	0.518386
N-Acetyl-L-phenylalanine	-	206.082	1.277	117714	115748	101924	116899	0.9833	0.865864	0.993075	0.892694	0.301049	0.967663
N-[(3R,9R,10R)-9-[[cyclopropylmethyl(methyl)amino]methyl]-12-[(2R)-1-hydroxypropan-2-yl]-3,10-dimethyl-13-oxo-2,8-dioxa-12-azabicyclo[12.4.0]octadeca-1(14),15,17-trien-16-yl]benzamide	-	564.343	0.861	347468	338902	325806	415383	0.975348	0.937657	1.19546	0.932486	0.816792	0.643884
N-(1H-Benzimidazol-2-yl)-2-nitrobenzamide	-	281.069	3.746	1.48628e+06	1.55268e+06	648880	1.29567e+06	1.04467	0.436581	0.871758	0.629241	2.12629e-05	0.180474
Myristic Acid	-	227.201	0.98	3.39638e+06	3.12573e+06	3.40721e+06	3.50432e+06	0.920312	1.00319	1.03178	0.705819	0.988514	0.878329
MFCD18459280	-	178.993	3.734	113344	114443	40477.4	83084.9	1.0097	0.357121	0.733035	0.946846	2.73691e-05	0.0274627
Melibiose	-	341.108	4.153	5.16809e+06	4.57896e+06	3.29264e+06	5.39906e+06	0.886008	0.63711	1.04469	0.746082	0.30744	0.906871
L-Phenylalanine	-	164.072	3.025	391518	267577	261292	289633	0.683434	0.667381	0.73977	0.280002	0.282733	0.35959
L-Glutamine	-	145.062	4.099	1.40208e+06	1.6072e+06	841610	1.55476e+06	1.14629	0.600259	1.10889	0.707128	0.224877	0.815204
L-Glutamic acid	-	146.046	3.678	1.71033e+06	1.35579e+06	917475	1.40405e+06	0.792705	0.536432	0.820925	0.302831	0.0136997	0.434824
L-(-)-Arabitol	-	151.061	3.102	38689.7	21761.3	11131.2	33345.8	0.562458	0.287703	0.861876	0.11637	0.0128331	0.677502
Kaempferitrin	-	577.155	2.532	1.10832e+06	843087	1.6031e+06	1.58578e+06	0.760691	1.44642	1.4308	0.133309	0.64099	0.17771
IN00107	-	234.064	0.593	1.34305e+06	1.13364e+06	1.16317e+06	1.44103e+06	0.844084	0.866072	1.07296	0.474215	0.558837	0.774522
Homovanillic acid	-	181.05	0.767	461791	414447	445963	482345	0.897477	0.965726	1.04451	0.550384	0.856567	0.777945
HEPTADECANOATE	-	269.248	0.967	1.13962e+06	905679	1.06357e+06	1.07304e+06	0.794717	0.933266	0.941577	0.310652	0.699387	0.717183
GLYCOLATE	-	75.0087	1.132	3.63709e+06	2.50758e+06	931237	5.71475e+06	0.689448	0.256039	1.57124	0.720437	0.330399	0.69823
Glucoraphanin	-	436.04	2.191	1.22565e+07	1.55328e+07	1.55031e+07	1.0915e+07	1.26732	1.26489	0.890547	0.353603	0.482203	0.668876
Glucoiberin	-	422.025	2.245	1.12005e+06	1.70931e+06	2.27435e+06	1.09898e+06	1.5261	2.03058	0.98119	0.159898	0.263355	0.951334
Glucoerucin	-	420.046	0.871	1.05186e+06	1.63087e+06	1.1074e+06	728754	1.55045	1.0528	0.692822	0.23572	0.91076	0.33263
Glucobrassicin	-	447.053	0.975	1.96937e+07	2.48806e+07	2.75553e+07	1.53064e+07	1.26338	1.3992	0.777225	0.412206	0.543361	0.353978
Furfural	-	95.0138	3.464	1.07389e+06	1.12949e+06	429789	973904	1.05178	0.400218	0.906897	0.4708	8.38322e-09	0.215481
Fumaric acid	-	115.004	3.216	1.5997e+07	1.706e+07	1.47415e+07	1.96982e+07	1.06645	0.921519	1.23137	0.831462	0.695606	0.414259
FF2625000	-	89.0469	3.75	86937.9	91277.7	21358.1	59697.8	1.04992	0.245671	0.686672	0.768452	0.000195022	0.0840265
ELAIDATE	-	281.248	0.958	1.14841e+06	1.25193e+06	1.30615e+06	1.19497e+06	1.09014	1.13736	1.04054	0.693911	0.564495	0.864748
Docosanoic Acid	-	339.326	0.944	399486	348434	293215	356826	0.872204	0.73398	0.893211	0.741238	0.504778	0.778719
DL-4-Hydroxyphenyllactic acid	-	181.05	1.474	229048	188946	213122	268426	0.824917	0.930467	1.17192	0.363569	0.781474	0.446853
D-(+)-Glucose	-	215.032	3.744	1.7025e+08	1.77956e+08	9.37389e+07	1.57488e+08	1.04526	0.550595	0.925036	0.384569	5.13156e-06	0.220344
D-(-)-Mannitol	-	181.071	3.63	246044	295601	554387	637212	1.20142	2.25321	2.58983	0.754191	0.152192	0.369447
D-(-)-Fructose	-	215.032	3.466	3.56659e+08	3.56131e+08	1.79392e+08	3.22956e+08	0.998519	0.50298	0.905504	0.976858	5.69866e-09	0.125622
CYTIDINE 2',3'-CYCLIC PHOSPHATE	-	304.033	2.992	15338.7	10329.1	9083.37	18836.1	0.673402	0.592187	1.22801	0.398037	0.239502	0.662393
CYCLIC GMP	-	344.039	3.028	17046.6	11774.1	12623.1	17849.2	0.690702	0.740504	1.04708	0.201089	0.29092	0.89075
Crotetamide	-	225.161	1.74	1.92362e+06	336114	233358	204932	0.17473	0.121312	0.106535	0.0657534	0.0511575	0.0479114
Cnidioside A	-	367.104	3.757	3.23386e+07	3.40132e+07	1.57893e+07	3.22917e+07	1.05178	0.488249	0.99855	0.525497	1.50023e-06	0.980525
Arachidic Acid	-	311.295	0.95	3.01446e+06	2.73293e+06	2.64489e+06	2.75317e+06	0.906606	0.877402	0.913323	0.764627	0.701513	0.763465
ARABITOL	-	151.061	3.327	188702	189936	34134.7	58639.2	1.00654	0.180892	0.31075	0.993143	0.186829	0.264633
Adenosine 3'5'-cyclic monophosphate	-	328.045	2.347	31674.4	17413.4	19505.3	27007.5	0.549764	0.615807	0.85266	0.127331	0.199841	0.661458
Adenine	-	134.047	2.707	260282	212482	215571	245873	0.816352	0.828222	0.944641	0.340888	0.382699	0.87094
ACETYL ARGININE	-	215.115	3.462	176069	155364	77979.4	84249.9	0.882402	0.442891	0.478504	0.489699	0.000188416	0.00127479
5,7-Dihydroxy-2-(4-hydroxyphenyl)-4-oxo-4H-chromen-3-yl 6-O-(6-deoxyhexopyranosyl)hexopyranoside	-	593.15	2.874	802096	488459	495747	1.08069e+06	0.608979	0.618065	1.34734	0.0731772	0.137093	0.317966
5,7-Dichloro-1,2,3,9-tetrahydropyrrolo[2,1-b]quinazolin-9-ol	-	255.01	0.937	5.50251e+06	1.02421e+07	2.74878e+07	2.4543e+07	1.86134	4.99549	4.46032	0.134704	0.00367633	0.000609421
5-isoxazol-5-ylthiophene-2-carbothioamide	-	208.985	1.201	3.10038e+06	2.51443e+06	2.22968e+06	2.71146e+06	0.811009	0.719165	0.874559	0.461412	0.243042	0.643237
4,4'-Dihydroxydiphenylsulfone	-	249.022	1.134	47826.6	7.37449e+06	1.60978e+06	6.4275e+06	154.192	33.6586	134.392	0.231994	0.320878	0.236395
4-Oxoproline	-	128.035	2.646	2.97044e+07	1.51132e+07	1.88423e+07	1.54094e+07	0.508787	0.634326	0.518758	0.0839978	0.219952	0.103221
4-Methylumbelliferone	-	175.04	0.663	300247	756916	432611	461472	2.52098	1.44085	1.53698	0.0734537	0.335579	0.507773
4-[3-(dimethylamino)propylamino]phenol	-	193.134	0.936	327945	800409	1.58206e+06	2.28515e+06	2.44068	4.82416	6.96807	0.0463921	0.000452986	7.45562e-05
3-tert-Butyladipic acid	-	201.113	0.939	3.71741e+07	2.95058e+07	1.00565e+07	5.24041e+07	0.793719	0.270525	1.40969	0.0299534	5.27309e-08	0.0389061
3-Phenoxypropionic acid	-	165.055	0.893	720452	683807	573344	794512	0.949137	0.795812	1.1028	0.72971	0.165875	0.575371
3-METHYL-2-OXINDOLE	-	146.061	1.061	78421.5	64139.3	27413.2	63688.5	0.817879	0.349562	0.81213	0.598565	0.0190194	0.630156
3-Hydroxysebacic acid	-	199.097	0.951	7.69238e+06	6.21585e+06	2.90672e+06	1.14816e+07	0.808053	0.37787	1.49259	0.0670734	5.89544e-07	0.00555728
3-(2-HYDROXYPHENYL)PROPANOATE	-	211.061	1.976	1.67992e+06	3.38235e+06	1.79181e+06	1.25108e+07	2.0134	1.06661	7.44725	0.0307876	0.795685	6.14294e-07
2,4-Dichloro-5-hydroxyphenyl 1-pyrrolidinecarboxylate	-	274.004	0.754	225999	487690	3.23834e+06	1.16806e+06	2.15793	14.329	5.16845	0.0250243	0.187065	1.64582e-05
2,3-Dinor-11.beta.-prostaglandin F2.alpha.	-	385.223	0.666	295532	206527	137435	359363	0.698834	0.465042	1.21599	0.261544	0.0292263	0.586208
2,3-DIHYDROXYBENZOATE	-	213.04	0.645	308427	1.01941e+06	94387.3	56075.6	3.30521	0.306028	0.181812	0.354521	0.061949	0.0290465
2-Oxoglutaric acid	-	145.014	3.143	4.81405e+06	4.92048e+06	3.89407e+06	5.39035e+06	1.02211	0.808897	1.11971	0.876194	0.179897	0.537547
2-Benzothiazolsulfonic acid	-	213.963	0.578	1.66442e+06	5.10275e+06	1.58021e+06	1.64924e+06	3.06579	0.949407	0.990881	0.360726	0.775724	0.973267
2-[(4,6-dimethyl-2-pyrimidinyl)thio]-N-(4,5-diphenyl-2-oxazolyl)acetamide	-	415.124	1.972	193053	428429	216569	1.66269e+06	2.21923	1.12181	8.61262	0.0228143	0.720024	2.94079e-07
1-S-[(1E)-8-(Methylsulfinyl)-N-(sulfooxy)octanimidoyl]-1-thio-beta-D-glucopyranose	-	478.087	1.545	1.35905e+06	1.74595e+06	1.70895e+06	996815	1.28469	1.25746	0.733466	0.42527	0.617156	0.341279
(R)-2,3,4,5-tetrahydrodipicolinate	-	168.03	0.801	416872	176109	252849	381281	0.422454	0.60654	0.914625	0.1244	0.313852	0.855287
(3Z)-3-Nonenal	-	139.113	0.947	984694	837540	208351	972925	0.850559	0.211589	0.988048	0.443179	0.000173136	0.966878
(3S)-3-[(2S)-2-Amino-3-oxobutyl]-2-pyrrolidinone	-	169.098	1.001	252422	710429	1.38471e+06	1.86893e+06	2.81445	5.48571	7.40401	0.00695933	0.000130088	1.16769e-05
(+/-)9-HpODE	-	311.222	0.948	1.54313e+06	1.61627e+06	1.6002e+06	1.79134e+06	1.04739	1.03699	1.16084	0.791027	0.850079	0.316292
